# Supplementary material for: Conversion of flaxseed oil into biodiesel using KOH catalyst: Optimization and characterization dataset
Source: Data Brief. 2020 Feb 4;29:105225. doi: 10.1016/j.dib.2020.105225 (PMC7057167; doi:10.1016/j.dib.2020.105225)
Supplement: Multimedia component 1 [file mmc1.csv]

Std	Run	Block	Methanol/oil	Catalyst weight	Temperature (C)	Reaction time(min)	Biodiesel yeild(%)
21	1	Block 1	5	0.7	35	45	93.3
8	2	Block 1	6	1	65	30	95.88
23	3	Block 1	5	0.7	50	30	96.62
20	4	Block 1	5	1	50	45	94.9
2	5	Block 1	6	0.4	35	30	96.4
15	6	Block 1	4	1	65	60	92.26
10	7	Block 1	6	0.4	35	60	96.84
28	8	Block 1	5	0.7	50	45	94.22
11	9	Block 1	4	1	35	60	91.04
9	10	Block 1	4	0.4	35	60	84.14
17	11	Block 1	4	0.7	50	45	95.9
14	12	Block 1	6	0.4	65	60	98.1
4	13	Block 1	6	1	35	30	96.86
12	14	Block 1	6	1	35	60	98.72
29	15	Block 1	5	0.7	50	45	96.66
16	16	Block 1	6	1	65	60	95.5
19	17	Block 1	5	0.4	50	45	94.58
18	18	Block 1	6	0.7	50	45	99.54
24	19	Block 1	5	0.7	50	60	95.68
3	20	Block 1	4	1	35	30	94.86
6	21	Block 1	6	0.4	65	30	98.41
1	22	Block 1	4	0.4	35	30	85.88
27	23	Block 1	5	0.7	50	45	96.86
5	24	Block 1	4	0.4	65	30	96.48
22	25	Block 1	5	0.7	65	45	94.52
13	26	Block 1	4	0.4	65	60	92.26
25	27	Block 1	5	0.7	50	45	96.14
7	28	Block 1	4	1	65	30	89.32
26	29	Block 1	5	0.7	50	45	96.18
