# Supplementary material for: Conversion of flaxseed oil into biodiesel using KOH catalyst: Optimization and characterization dataset
Source: Data Brief. 2020 Feb 4;29:105225. doi: 10.1016/j.dib.2020.105225 (PMC7057167; doi:10.1016/j.dib.2020.105225)
Supplement: Multimedia component 2 [file mmc2.xml]

<?xml version="1.0" encoding="utf-8" standalone="no"?>
<data>
  <datasets>
    <author>muhammad.ayoub@utp.edu.my;ayoub89@gmail.com</author>
    <type>0</type>
    <dataset>
      <value>4</value>
      <reason>Data will be made available on request</reason>
      <comments />
    </dataset>
  </datasets>
</data>
